# Supplementary material for: Integrated Profiles of Transcriptome and mRNA m6A Modification Reveal the Intestinal Cytotoxicity of Aflatoxin B1 on HCT116 Cells
Source: Genes (Basel). 2022 Dec 27;14(1):79. doi: 10.3390/genes14010079 (PMC9858580; doi:10.3390/genes14010079)
Supplement: Supplementary file 1 [file genes-14-00079-s001.zip]

Archive with 1 entries (1 files):
- genes-2009324-supplementary.pdf
